# Supplementary material for: Responses of Processing Tomato Genotypes Under Varying NaCl Stress Levels and Durations
Source: Plants (Basel). 2026 May 9;15(10):1450. doi: 10.3390/plants15101450 (PMC13210603; doi:10.3390/plants15101450)
Supplement: Supplementary file 1 [file plants-15-01450-s001.zip]

Archive with 2 entries (2 files):
- Supplemental Table S2.xlsx
- Supplementary Table S1.xlsx
