# Supplementary material for: Responses of Processing Tomato Genotypes Under Varying NaCl Stress Levels and Durations
Source: Plants (Basel). 2026 May 9;15(10):1450. doi: 10.3390/plants15101450 (PMC13210603; doi:10.3390/plants15101450)
Supplement: Supplementary file 1 [file plants-15-01450-s001.zip › Supplemental Table S2.xlsx]

## Sheet: Sheet1
Supplementary Table S2. Analysis of significant differences in radar plots
		3d						6d						9d
		S37'-Control	S37'-Na120	S37'-Na180	S39'-Control	S39'-Na120	S39'-Na180	S37'-Control	S37'-Na120	S37'-Na180	S39'-Control	S39'-Na120	S39'-Na180	S37'-Control	S37'-Na120	S37'-Na180	S39'-Control	S39'-Na120	S39'-Na180
Mo	Average value	1	0.81071	1.00374	1	0.968535	0.646532	1	1.08365	2.47067	1	1.23939	1.10238	1	0.953275	3.27549	1	1.08628	1.71407
	Standard error value	0.0820098	0.0453436	0.147075	0.0305482	0.0189092	0.0815511	0.107431	0.0991392	0.994644	0.0555333	0.287812	0.0366616	0.0679257	0.0567861	1.04348	0.0219872	0.139729	0.811534
	Significant difference	a	b	a	a	a	c	b	b	a	b	b	b	b	b	a	b	b	b
VI	Average value	1	1.06676	1.19738	1	0.99139	0.991569	1	0.958514	1.19931	1	1.13826	1.1113	1	1.09402	1.31975	1	1.03703	1.19918
	Standard error value	0.00764678	0.0353018	0.0286548	0.0554694	0.0096669	0.0381114	0.00816435	0.103111	0.0590793	0.014855	0.0387455	0.0192526	0.0227004	0.0243757	0.0451898	0.0615257	0.034452	0.0645772
	Significant difference	c	b	a	c	c	c	b	b	a	b	a	a	d	c	a	d	cd	b
VJ	Average value	1	0.831708	1.01958	1	1.00701	0.77809	1	1.00147	1.94968	1	1.18344	1.06161	1	0.982811	1.94176	1	1.04628	1.65836
	Standard error value	0.0844565	0.0673434	0.102823	0.0607373	0.0377855	0.091154	0.0986686	0.0970437	0.796546	0.0566114	0.176809	0.00602153	0.0162605	0.029831	0.385561	0.0251832	0.0625863	0.204747
	Significant difference	a	b	a	a	a	b	b	b	a	b	b	b	b	b	a	b	b	a
φPo	Average value	1	1.00538	0.989116	1	1.00164	1.02354	1	0.999432	0.924107	1	0.998823	0.984129	1	0.996616	0.757146	1	0.987278	0.93161
	Standard error value	0.00445121	0.0117138	0.00440771	0.0076483	0.00450325	0.00543736	0.00103495	0.013457	0.0709873	0.00522774	0.0136268	0.00221992	0.00275433	0.00195846	0.147899	0.00170742	0.0059176	0.028193
	Significant difference	bc	b	c	bc	bc	a	a	a	b	a	a	a	a	a	b	a	a	a
Sm	Average value	1	1.03768	0.823723	1	0.96676	1.05938	1	1.14977	0.522565	1	0.689595	0.859091	1	0.969306	0.789531	1	1.02727	0.567408
	Standard error value	0.0332585	0.0635483	0.0657453	0.0820275	0.0361994	0.0725091	0.0293458	0.425946	0.219093	0.0765039	0.0941836	0.0459791	0.0342	0.0511355	0.173891	0.11362	0.103129	0.100044
	Significant difference	a	a	b	a	a	a	ab	a	c	ab	bc	abc	a	ab	b	a	a	c
N	Average value	1	1.01318	0.806335	1	0.928991	0.876805	1	1.27665	0.666492	1	0.713559	0.894108	1	0.939229	1.29483	1	1.06172	0.659935
	Standard error value	0.0382441	0.0779294	0.0249278	0.10211	0.0606898	0.0373969	0.0275491	0.590603	0.291012	0.0340172	0.0636013	0.0729979	0.0752312	0.0518634	0.186498	0.113131	0.108274	0.122994
	Significant difference	a	a	c	a	ab	bc	ab	a	b	ab	b	ab	b	b	a	b	b	c
Ψｏ	Average value	1	1.12212	0.985792	1	0.993014	1.22102	1	0.999386	0.604335	1	0.915893	0.971754	1	1.00718	0.606371	1	0.984342	0.777257
	Standard error value	0.0612838	0.0488661	0.074611	0.0604948	0.0376347	0.0907901	0.0411084	0.0404314	0.331866	0.0259566	0.0810678	0.00276091	0.0067964	0.0124685	0.161153	0.00852023	0.0211748	0.069272
	Significant difference	b	a	b	b	b	a	a	a	b	a	a	a	a	a	c	a	a	b
φEo	Average value	1	1.12838	0.975152	1	0.994704	1.25	1	0.998391	0.573981	1	0.915409	0.956254	1	1.00382	0.473779	1	0.971965	0.725449
	Standard error value	0.0655527	0.0619707	0.0770321	0.0613891	0.0422427	0.0984514	0.0408943	0.0294173	0.335742	0.0285801	0.092766	0.00352652	0.00851901	0.013096	0.193945	0.00873492	0.0237984	0.0849868
	Significant difference	bc	ab	c	bc	bc	a	a	a	b	a	a	a	a	a	c	a	a	b
ABS/RC	Average value	1	0.970872	0.992602	1	0.959659	0.811389	1	1.08774	1.3797	1	1.04079	1.05434	1	0.972987	2.28858	1	1.04937	1.25632
	Standard error value	0.00772725	0.0307716	0.0559052	0.030454	0.0235662	0.0528711	0.0179802	0.117899	0.109953	0.0366361	0.102271	0.0286881	0.0557431	0.0297066	0.746881	0.011477	0.0875547	0.207185
	Significant difference	b	b	b	b	b	a	b	b	a	b	b	b	b	b	a	b	b	b
TRo/RC	Average value	1	0.976297	0.981693	1	0.961224	0.830329	1	1.08614	1.27005	1	1.03851	1.03754	1	0.969817	1.66291	1	1.03574	1.1666
	Standard error value	0.00770254	0.0401707	0.0509888	0.0323773	0.0274846	0.0521846	0.0172383	0.104054	0.0324394	0.0417468	0.0874209	0.0293505	0.0533664	0.0295961	0.204286	0.0100009	0.0810817	0.155098
	Significant difference	a	a	a	a	a	b	b	b	a	b	b	b	b	b	a	b	b	b
ETo/RC	Average value	1	1.09643	0.965586	1	0.953959	1.01295	1	1.08732	0.769567	1	0.946499	1.00784	1	0.976775	0.988426	1	1.01861	0.899598
	Standard error value	0.0643765	0.0873336	0.0473894	0.0907288	0.0614444	0.104895	0.0356717	0.136064	0.427091	0.0572682	0.0318068	0.026132	0.047644	0.0189899	0.177819	0.0161579	0.0658434	0.0335123
	Significant difference	a	a	a	a	a	a	a	a	a	a	a	a	a	a	a	a	a	a
RC/CSm	Average value	1	0.996576	0.88576	1	1.00362	1.23803	1	0.92606	0.637872	1	0.968063	0.892858	1	1.02839	0.326123	1	0.87306	0.560695
	Standard error value	0.0352766	0.0132669	0.110027	0.051708	0.0101837	0.0827874	0.0230602	0.0917038	0.136089	0.0174618	0.101455	0.0200812	0.0403661	0.0216047	0.13203	0.0726723	0.0606287	0.176572
	Significant difference	b	b	b	b	b	a	a	a	b	a	a	a	a	a	c	a	a	b
ABS/CSm	Average value	1	0.967531	0.875599	1	0.963749	1.00216	1	1.00166	0.870643	1	1.00105	0.941431	1	1.00169	0.682083	1	0.912952	0.818535
	Standard error value	0.0278258	0.025564	0.0693958	0.0391579	0.0277068	0.00137833	0.00587046	0.0517237	0.126203		0.0151849	0.0124742	0.0216014	0.0112528	0.12047	0.066923	0.0160445	0.107515
	Significant difference	a	a	b	a	a	a	a	a	b	a	a	ab	a	a	c	a	ab	b
TRo/CSm	Average value	1	0.972957	0.866245	1	0.965158	1.02549	1	1.00071	0.810516	1	0.99988	0.926415	1	0.998333	0.528315	1	0.901246	0.764402
	Standard error value	0.0278756	0.0366592	0.0712178	0.0465786	0.0308386	0.00645215	0.00685763	0.0418066	0.173274	0.0329877	0.0265174	0.0114663	0.0203876	0.0120585	0.185224	0.068285	0.0106146	0.120328
	Significant difference	a	a	b	a	a	a	a	a	b	a	a	ab	a	a	c	a	ab	b
ETo/CSm	Average value	1	1.09293	0.85753	1	0.959137	1.25277	1	1.0011	0.527836	1	0.91687	0.900197	1	1.00553	0.338221	1	0.886822	0.599571
	Standard error value	0.067843	0.0868354	0.131628	0.0732506	0.0615855	0.0990477	0.0410664	0.08079	0.339926	0.0421625	0.1003	0.00870813	0.0136854	0.00962271	0.175876	0.0734382	0.0152387	0.141626
	Significant difference	bc	ab	c	bc	bc	a	a	a	b	a	a	a	a	a	c	a	a	b
DIo/CSm	Average value	1	0.945069	0.914321	1	0.958398	0.913544	1	1.00601	1.14789	1	1.00644	1.01043	1	1.0167	1.37083	1	0.967298	1.06984
	Standard error value	0.0344261	0.0243651	0.0632688	0.0127016	0.0207552	0.019969	0.00149021	0.109127	0.0908492	0.0131869	0.0523799	0.0197181	0.0296937	0.0115931	0.170249	0.0608133	0.0416898	0.0613156
	Significant difference	a	ab	b	a	ab	b	b	b	a	b	b	b	b	b	a	b	b	b
PIABS	Average value	1	1.43088	0.932484	1	1.03385	2.2107	1	0.916709	0.230157	1	0.781685	0.793972	1	1.03273	0.0752397	1	0.847355	0.287542
	Standard error value	0.160828	0.226152	0.214272	0.0977449	0.0798069	0.480528	0.149918	0.116568	0.177946	0.08239	0.289692	0.0255994	0.0888539	0.07924	0.0552472	0.0350779	0.153576	0.118765
	Significant difference	bc	b	c	bc	bc	a	a	a	b	a	a	a	ab	a	d	ab	b	c
PICSM	Average value	1	1.89319	1.56586	1	0.970564	2.5825	1	0.852115	0.399221	1	1.23081	1.16522	1	1.29221	0.158702	1	0.917264	0.432252
	Standard error value	0.226589	0.521921	0.313322	0.309095	0.136517	0.730609	0.166705	0.261815	0.329673	0.151298	0.415856	0.135073	0.128558	0.0789856	0.137628	0.138668	0.152612	0.489124
	Significant difference	c	ab	bc	c	c	a	a	ab	b	a	a	a	a	a	b	a	a	b
