# Supplementary material for: Responses of Processing Tomato Genotypes Under Varying NaCl Stress Levels and Durations
Source: Plants (Basel). 2026 May 9;15(10):1450. doi: 10.3390/plants15101450 (PMC13210603; doi:10.3390/plants15101450)
Supplement: Supplementary file 1 [file plants-15-01450-s001.zip › Supplementary Table S1.xlsx]

## Sheet: Sheet1
Supplementary Table S1. Equations and definitions of JIPTest parameters obtained from chlorophyll a fluorescence emission (OJIP) analyses
Parameters	Description
FO = F20 μs	minimum fluorescence emitted when all PSII reaction centers are open and recorded at t = 20 μs
FL = F150 μs	fluorescence intensity at the L-phase recorded at t = 150 us
FK = F300 μs	fluorescence intensity at the K-phase recorded at t = 300us
FJ = F2 ms	fluorescence intensity at the J-phase recorded at t = 2 ms
FI = F30 ms	fluorescence intensity at the I-phase recorded at t = 30 ms
FP = F300 ms	maximum fluorescence emitted when all PSII reaction centers are closed and recorded at t = 300 ms
WO-P=(Ft-FO)/(Fm-FO）	Normalization of the O-P phase
WO-K=(Ft-FO)/(FK-FO）	Normalization of the O-K phase
WL = (FL−FO)/(FK−FO)	The proportion of the variable fluorescence FL at the L-point to the amplitude FK-FO
ΔWO-K=WO-Ktreatment-WO-Kcontrol	Differential dynamics of the O-K phase
WO-I=（Ft-FO）/（FI-FO）	Normalization of the O-I phase
WK = (FK−FO)/(FJ−FO)	The proportion of the variable fluorescence FK at the K point to the amplitude FJ-FO
ΔWO-I=WO-Itreatment-WO-Icontrol	Differential dynamics of the O-I phase
WI-P=(Ft-FI)/(FP-FI）	Normalization of the I-P phase
ΔWIP=WI-Ptreatment-WI-Pcontrol	Differential dynamics of the I-P phase
NPQ=Fm/Fm’-1	Non-photochemical quenching
φ（NO）=1/[NPQ+1+qL(Fm/Fo-1)]	Quantum yield of non-regulated energy dissipation
Fv/Fm=(Fm-Fo)/Fm	Maximum quantum vield of photosystemⅡ
MO = 4(F300µs−FO)/(Fm − FO)	Initial slope of the OJIP fluorescence induction curve (off rate of RCs)
VI = (FI−FO)/(Fm−Fm)	Variable fluorescence at point I
VJ = (FJ−FO)/(Fm−FO)	Relative variable fluorescence at point J
φPO = TRO/ABS = [1−(FO/Fm)]	Maximum photochemical efficiency (at t = FO)
Sm=(Area)/(Fm−FO)	Area between the normalized OJIP
N=SM Mo (1/VJ)	The number of QA redox turnovers before reaching Fm
ΨO = ETO/TRO = (1−VJ)	the probability with which a PSII trapped electron is transferred from QA to QB
φEO = ETO/ABS = [1−(FO/Fm)]φO	the quantum yield of electron transport flux from QA to QB
ABS/RC = MO(1/VJ)(1/φPO)	Light energy absorbed per reaction center
TRO/RC = MO(1/VJ)	Energy captured per reaction center for reduction of QA (at t = FO)
ETO/RC = MO(1/VJ) (1/VJ)	Energy captured per reaction center for electron transfer (at t = FO)
RC/CSm=φPo(VJ/Mo）（ABS/CSm）	Number of active reaction centers per unit area (at t = Fm)
ABS/CSm≈ Fm	Light energy absorbed per unit area (at t = Fm)
TRO/CSm =φPO(ABS/CSm)	Light energy captured per unit area （at t = Fm）
ETO/CSm = φEO (ABS/CSm)	Quantum yield per unit area for electron transfer (at t = Fm)
DIO/CSm = (ABS/CSm) - (TRO/CSm)	Heat dissipation per unit area (at t = Fm)
φPO = TRO/ABS = [1−(FO/Fm)]	Maximum photochemical efficiency (at t = FO)
φEO = ETO/ABS = [1−(FO/Fm)]φO	Quantum yield for electron transfer (at t = FO)
φDO = 1−φPO = (FO/Fm)	Quantum ratio for heat dissipation (at t = FO)
ΨO = ETO/TRO = (1−VJ)	The probability (at t = FO) that a reaction center trapping exciton will deliver an electron to another electron acceptor downstream of QA in the electron transport chain.
ABS/RC = MO(1/VJ)(1/φPO)	Light energy absorbed per reaction center
TRO/RC = MO(1/VJ)	Energy captured per reaction center for reduction of QA (at t = FO)
DIO/RC = ABS/RC- TRO/RC	Energy dissipated per reaction center (at t = FO)
ETO/RC = MO(1/VJ) (1/VJ)	Energy captured per reaction center for electron transfer (at t = FO)
ABS/CSm≈ Fm	Light energy absorbed per unit area (at t = Fm)
TRO/CSm =φPO(ABS/CSm)	Light energy captured per unit area (at t = Fm）
DIO/CSm = (ABS/CSm) - (TRO/CSm)	Heat dissipation per unit area (at t = Fm)
ETO/CSm = φEO (ABS/CSm)	Quantum yield per unit area for electron transfer (at t = Fm)
RC/CSm=φPo(VJ/Mo）（ABS/CSm）	Number of active reaction centers per unit area (at t = Fm)
δRO = REO/ETO = (1−VI)/(1–VJ)	The Probability of Electron Transfer from QB to the Terminal Electron Acceptor of PSⅠ
PIabs=RC/ABS[φPO/(1–φPO)] [ψoEO/(1–ψoEO)]	Performance index on absorption basis
PIcsm=RC/CSm[φPO/(1–φPO)] [ψoEO/(1–ψoEO)]	Performance Index on cross section basis
